# Supplementary material for: Wild birds as environmental reservoirs of antimicrobial-resistant Salmonella: a global systematic review and meta-analysis
Source: Front Microbiol. 2026 Apr 24;17:1787396. doi: 10.3389/fmicb.2026.1787396 (PMC13152869; doi:10.3389/fmicb.2026.1787396)
Supplement: Supplementary File S2 — Characteristics of studies included in the meta-analysis of the global prevalence of Salmonella spp. in wild birds. [file Table_2.XLSX]

## Sheet: Sheet1
Characteristics of studies included in the meta-analysis of the global prevalence of Salmonella spp. in wild birds.
Author	Publication year	Sampling period	Country	Continent	Sample type	Sample Source	Sample Size	Positive Samples	Detection and/or indentification method
Teixeira Campos et al 2025	2025	2021-2022	Brazil	South America	Cloacal swabs	Wild	15	6	Biochemical tests; PCR
Manzanares-Pedrosa et al 2025	2025	2009-2018	Spain	Europe	Cloacal swabs	Wild	429	45	Biochemical tests; Serotyping
Begum et al 2024	2024	2022	Bangladesh	Asia	Cloacal swabs; Feces	Wild, Zoo	262	81	Biochemical tests; PCR
Cabodevilla et al 2024	2024	2022	Spain	Europe	Feces	Wild	270	1	Metabarcoding
Chu et al 2024	2024	NR	China	Asia	Feces	Wild	449	93	PCR; Serotyping
Corradini et al 2024	2024	2021	Italy	Europe	Feces	Rescue center	31	9	Biochemical tests; Serotyping
Dos Santos et al 2024	2024	2016-2017	Brazil	South America	Cloacal swabs	Wild	114	1	Biochemical tests; PCR
Mafizur et al 2024	2024	2015-2017	South Korea	Asia	Feces	Wild	103	7	Biochemical tests; PCR
Martin-Velez et al 2024	2024	2018-2021	Spain	Europe	Cloacal swabs	Wild	129	0	Biochemical tests
Mousavinezhad et al 2024	2024	2018-2019	Iran	Asia	Cloacal swabs	Wild	184	6	Biochemical tests
Sanchez-Cano et al 2024	2024	2020	Spain	Europe	Cloacal swabs	Wild	28	0	PCR
Tallon et al 2024	2024	2023-2024	USA	North America	Feces	Wild	24	11	PCR
Teixeira et al 2024	2024	2022	Brazil	South America	Cloacal swabs	Rescue center	35	1	Biochemical tests
Wiederkehr et al 2024	2024	2022	Chile	South America	Feces	Wild	595	22	PCR
Batista et al 2023	2023	2020-2021	Portugal	Europe	Feces	Wild	108	3	VITEK 2 compact system
Belo et al 2023	2023	2011–2013	Brazil	South America	Cloacal swabs	Wild	210	23	PCR
Card et al 2023	2023	2018-2020	Bangladesh	Asia	Cloacal swabs	Wild	453	61	PCR
Lopez et al 2023	2023	2016-2020	Spain	Europe	Cloacal swabs	Wild	81	0	PCR
Musa et al 2023	2023	NR	Italy	Europe	Cloacal swabs	Rescue center	100	0	Culture
Saeed et al 2023a	2023	NR	Pakistan	Asia	Feces	Wild	180	62	Biochemical tests; PCR
Saeed et al 2023b	2023	2021-2022	Pakistan	Asia	Feces	Wild	210	2	API 20E and 20NE strips
Smith et al 2023	2023	2021-2022	USA	North America	Feces	Wild	773	16	PCR
Espunyes et al 2022	2022	2019-2020	Spain	Europe	Cloacal swabs	Wild	234	19	Biochemical tests; Serotyping
Nagamori et al 2022	2022	2019	USA	North America	Feces	Wild	180	0	MALDI-TOF-MS
Russo et al 2022	2022	2019	Italy	Europe	Cloacal swabs	Wild	163	2	Biochemical tests; API system
Smith et al 2022	2022	2016-2019	Australia	Oceania	Cloacal swabs	Wild	1022	20	Biochemical tests
Yapicier et al 2022	2022	NR	Turkey	Europe	Feces	Rehabilitation center	82	2	Biochemical tests
Antilles et al 2021	2021	2009-2011	Spain	Europe	Cloacal swabs	Wild	1785	372	Biochemical tests
Blanco et al 2021	2021	2016-2019	Spain	Europe	Cloacal swabs	Wild	87	8	PCR
Cardoso et al 2021	2021	2015-2016	Brazil	South America	Cloacal swabs	Wild	122	8	Biochemical tests
Choi et al 2021	2021	2016-2017	Israel	Asia	Feces	Wild	108	28	PCR
Cummings et al 2021	2021	2018-2020	USA	North America	Feces	Veterinary hospital	260	2	Biochemical tests; Serotyping
Ebani et al 2021	2021	2016	Italy	Europe	Internal organs	Research center	121	1	Biochemical tests; PCR
Elsohaby et al 2021	2021	2016	Saudi Arabia	Asia	Cloacal swabs	Wild	210	5	Biochemical tests; PCR
Malekian et al 2021	2021	2020	Iran	Asia	Cloacal swabs	Wild	150	35	Biochemical tests
Modupe et al 2021	2021	2017-2018	Ghana	Africa	Cloacal swabs	Wild	138	8	Biochemical tests
Russo et al 2021	2021	2016-2019	Italy	Europe	Cloacal swabs	Rescue center	225	3	Biochemical tests (API20E system)
Saiful Islam et al 2021	2021	2019-2020	Bangladesh	Asia	Feces	Wild	66	14	Biochemical tests; PCR
Vogler et al 2021	2021	2018-2019	Switzerland	Europe	Feces	Rehabilitation center	552	7	MALDI-TOF-MS
De Souza et al 2020	2020	2017-2018	Brazil	South America	Cloacal swabs	Rehabilitation center	258	4	Biochemical tests; PCR
Dos Santos et al 2020	2020	2016-2017	Brazil	South America	Cloacal swabs	Wild	114	1	Biochemical tests; PCR
Fonseca et al 2020	2020	NR	USA	North America	Cloacal swabs	Wild	305	0	Biochemical tests
Martin-Maldonado et al 2020	2020	2018-2019	Spain	Europe	Cloacal swabs	Rescue center	300	37	Serotyping
Miller et al 2020	2020	2016-2017	USA	North America	Cloacal swabs	Rehabilitation center	78	78	Culture
Navarro-Gonzalez et al 2020	2020	2015-2016	USA	North America	Cloacal swabs; Feces; Oral swabs; Feet and Feathers swabs	Wild	1369	3	Biochemical tests; PCR
Perez-Sancho et al 2020	2020	2005-2014	Spain	Europe	Cloacal swabs	Wild	523	12	Enterotube TM II; Serotyping
Plaza-Rodriguez et al 2020	2020	2016-2017	Germany	Europe	Feces	Wild	101	0	Biochemical tests
Sharif et al 2020	2020	2018-2019	Pakistan	Asia	Oral swabs; Intestinal content; Blood	Wild	60	29	Biochemical tests
Smith et al 2020a	2020	2016-2017	USA	North America	Feces	Wild	3239	3	PCR
Smith et al 2020b	2020	2017-2018	Australia	Oceania	Cloacal swabs	Wild	326	17	Biochemical tests; PCR
Suarez-Perez et al 2020	2020	2015-2017	Spain	Europe	Cloacal swabs	Wild	142	9	VITEK 2 compact system
Tardone et al 2020	2020	2015-2016	Chile	South America	Feces	Rehabilitation center	519	12	PCR
Valdebenito et al 2020	2020	2015	Spain	Europe	Cloacal swabs	Wild	219	33	PCR
Wei et al 2020	2020	2012-2017	South Korea	Asia	Cloacal swabs	Wild	3661	34	PCR
Navarro et al 2019	2019	2015	Spain	Europe	Cloacal swabs	Wild	19	5	PCR
Plaza et al 2019	2019	2014-2017	Argentina	South America	Cloacal swabs; Oral swabs	Wild	264	19	Biochemical tests
Aung et al 2019	2019	2010-2015	Singapore	Asia	Feces	Wild	1510	15	Biochemical tests; Serotyping
Fuentes-Castillo et al 2019	2019	2018	Chile	South America	Cloacal swabs	Rehabilitation center	7	1	MALDI-TOF-MS
Martin-Maldonado et al 2019	2019	2015-2016	Spain	Europe	Cloacal swabs	Wild	73	33	Biochemical tests
Soderlund et al 2019	2019	2017	Sweden	Europe	Internal organs	Wild	66	0	PCR
Thierfelder et al 2019	2019	2015-2017	Germany	Europe	Cloacal swabs; Internal organs	Wild; Animal Clinic	352	1	Biochemical tests
Vogt et al 2019a	2019	2016	Canada	North America	Feces	Wild	344	0	Biochemical tests; Serotyping
Vogt et al 2019b	2019	2013-2015	Canada	North America	Cloacal swabs; Feces	Wild; Diagnostic center	70	2	Biochemical tests; Serotyping
De Lucia et al 2018	2018	2015	UK	Europe	Feces	Wild	167	36	Serotyping
De Oliveira et al 2018	2018	2014-2015	Brazil	South America	Cloacal swabs	Wild	156	11	MALDI-TOF-MS
Gargiulo et al 2018	2018	2015-2016	Italy	Europe	Internal organs	Rescue center	148	10	Biochemical tests (API20E system)
Horn et al 2018	2018	2014-2015	Brazil	South America	Cloacal swabs	Wild	124	1	Biochemical tests; Serotyping
MacDonald et al 2018	2018	2015	Canada	North America	Cloacal swabs	Wild	152	0	Biochemical tests
Machado et al 2018	2018	2014-2015	Brazil	South America	Cloacal swabs	Wild	79	0	Biochemical tests; Serotyping
Milton et al 2018	2018	NR	India	Asia	Feces	Zoo	102	8	Biochemical tests; Serotyping
Najdenski et al 2018	2018	2011-2013	Bulgaria	Europe	Feces	Wild	673	14	Serotyping
Okamura et al 2018	2018	2012-2014	Japan	Asia	Cecal content	Wild	123	11	Serotyping
Rodriguez et al 2018	2018	2014-2016	Argentina	South America	Cloacal swabs	Wild	599	6	Biochemical tests
Brobey et al 2017	2017	NR	USA	North America	Cloacal swabs	Wild	116	20	PCR
Grigar et al 2017	2017	2016	USA	North America	Cloacal swabs	Wild	375	2	Serotyping
Migura-Garcia et al 2017	2017	2005	Spain	Europe	Cloacal swabs	Wild	182	31	Biochemical tests
Schmitz et al 2017	2017	2011-2012	Germany	Europe	Internal organs	Wild	183	0	Culture
Afema et al 2016	2016	2012-2014	Uganda	Africa	Feces	Wild	395	17	PCR
Camacho et al 2016	2016	NR	Spain	Europe	Cloacal swabs	Wild; Rehabilitation center	120	8	Biochemical tests
Dolejska et al 2016	2016	2012	Australia	Oceania	Cloacal swabs	Wild	504	66	MALDI-TOF-MS; Serotyping; Phage typing
Grigar et al 2016	2016	2015	USA	North America	Cloacal swabs	Wild	114	2	PCR
Haesendonck et al 2016	2016	NR	Belgium	Europe	Cloacal swabs	Wild	133	10	Biochemical tests; Serotyping
Hernandez et al 2016	2016	2010-2013	USA	North America	Feces	Wild	333	55	Biochemical tests; Serotyping
Huang et al 2016	2016	2011-2012	Taiwan	Asia	Feces	Rescue center	237	23	Biochemical tests; Serotyping
Jurado-Tarifa et al 2016	2016	2011-2014	Spain	Europe	Cloacal swabs; Feces	Wild; Rehabilitation center	700	28	Biochemical tests; Serotyping
Konicek et al 2016	2016	2012-2014	USA	Europe	Cloacal swabs	Wild	1191	26	Serotyping
Marenzoni et al 2016	2016	NR	Italy	Europe	Cloacal swabs	Wild	100	0	Biochemical tests (API20E system)
Masarikova et al 2016	2016	2012	Czech Republic	Europe	Cloacal swabs	Wild	284	38	MALDI-TOF-MS
Matias et al 2016	2016	2011-2012	Brazil	South America	Cloacal swabs	Rehabilitation center	109	3	Biochemical tests
Rouffaer et al 2016	2016	2013-2014	Belgium	Europe	Feces	Wild	364	0	Biochemical tests; Serotyping
Rubini et al 2016	2016	NR	Italy	Europe	Internal organs	Wild	808	9	Biochemical tests; Serotyping
Antilles et al 2015a	2015	2008-2011	Spain	Europe	Cloacal swabs	Wild	318	0	Biochemical tests
Antilles et al 2015b	2015	2011	Spain	Europe	Cloacal swabs	Wild	111	27	Biochemical tests
Braconaro et al 2015	2015	NR	Brazil	South America	Cloacal swabs	Rescue center	253	0	Biochemical tests
Dougnac et al 2015	2015	2012-2013	Chile	South America	Cloacal swabs	Wild	2114	8	Biochemical tests; Serotyping
Janecko et al 2015	2015	2010-2013	USA	North America	Feces	Wild	2778	39	Biochemical tests; Serotyping
Krawiec et al 2015	2015	2011-2013	Poland	Europe	Cloacal swabs; Feces; Tissue samples	Wild	1000	64	Biochemical tests
Lopes et al 2015	2015	NR	Brazil	South America	Cloacal swabs	Rehabilitation center	167	1	Biochemical tests; Serotyping
Molina-Lopez et al 2015	2015	2013-2014	Spain	Europe	Cloacal swabs	Rehabilitation center	169	8	Biochemical tests
Callaway et al 2014	2014	2008-2012	USA	North America	Cecal content	Wild	376	56	Biochemical tests; Serotyping
Dipineto et al 2014	2014	2013	Italy	Europe	Cloacal swabs	Wild	70	0	Biochemical tests
Gargiulo et al 2014	2014	2007-2010	Italy	Europe	Cloacal swabs	Wild	1800	16	Biochemical tests; Serotyping
Jay-Russell et al 2014	2014	2010-2011	USA	North America	Feces	Wild	71	16	Biochemical tests; Serotyping
Krawiec et al 2014	2014	2013	Poland	Europe	Feces; Tissue samples	Wild	22	22	Biochemical tests; Serotyping
Marin et al 2014	2014	2013	Sapin	Europe	Cloacal swabs	Wild	97	51	Biochemical tests; Serotyping
Pao et al 2014	2014	2007-2009	USA	North America	Feces	Wild	446	1	Biochemical tests
Sulzner et al 2014	2014	NR	USA	North America	Cloacal swabs	Wild	55	11	Serotyping
Andres et al 2013	2013	2009-2011	spain	Europe	Feces	Wild	810	15	Biochemical tests; Serotyping
Fresno et al 2013	2013	2011-2012	Chile	South America	Feces	Wild	758	46	Biochemical tests; PCR
Giovannini et al 2013	2013	2010	Switzerland	Europe	Cloacal swabs	Wild	136	1	Biochemical tests; Serotyping
Marques et al 2013	2013	NR	Brazil	South America	Cloacal swabs	Rescue center	130	0	Biochemical tests
Osman et al 2013	2013	2010-2011	Egypt	Africa	Cloacal swabs	Wild	45	6	Biochemical tests; Serotyping
Stenkat et al 2013	2013	2009-2010	Germany	Europe	Internal organs	Animal clinic	251	4	Serotyping
Tel et al 2013	2013	NR	Turkey	Europe	Feces	Conservation facility	82	8	PCR
Diaz-Sanchez et al 2012	2012	2007-2010	Spain	Europe	Cloacal swabs	Wild	167	0	Culture
Hamer et al 2012	2012	2010	USA	North America	Cloacal swabs	Wild	180	1	PCR
Hoque et al 2012	2012	2007-2010	Australia	Oceania	Internal organs	Captivity	42	3	Biochemical tests; Serotyping
Mtshali et al 2012	2012	2010	South Africa	Africa	Feces	Zoo	17	1	PCR
Rodriguez et al 2012	2012	2008	Chile	South America	Feces	Wild	200	119	PCR
Velarde et al 2012	2012	2009-2010	Spain	Europe	Internal organs	Wild	21	21	Biochemical tests
Foti et al 2011	2011	2006	Italy	Europe	Cloacal swabs	Wild	218	2	Biochemical tests; Serotyping
Lawson et al 2011	2011	1999-2007	UK	Europe	Internal organs	Wild	1477	263	Biochemical tests; Serotyping
Molina-Lopez et al 2011	2011	2008-2009	Spain	Europe	Feces	Rehabilitation center	121	12	Biochemical tests; Serotyping
Ruiz-de-Castaneda et al 2011	2011	2008	Spain	Europe	Feces	Wild	26	1	Biochemical tests
Butron et al 2010	2010	2004-2005	Peru	South America	Cloacal swabs	Wild	35	0	Biochemical tests
Kitadai et al 2010	2010	2002-2008	Japan	Asia	Feces	Wild	2251	359	Serotyping
Lawson et al 2010	2010	1993-2003	UK	Europe	Internal organs	Wild	698	162	Biochemical tests; Serotyping
Marietto-Goncalves et al 2010a	2010	NR	Brazil	South America	Cloacal swabs	Rehabilitation center	103	3	Biochemical tests
Marietto-Goncalves et al 2010b	2010	2006-2007	Brazil	South America	Cloacal swabs	Rehabilitation center	89	1	Biochemical tests
Mirzaie et al 2010	2010	2006	Iran	Asia	Internal organs	Wild	470	18	Biochemical tests
Ramos et al 2010	2010	2005	Spain	Europe	Cloacal swabs	Wild	182	31	Biochemical tests; Serotyping
Sousa et al 2010	2010	2005-2006	Brazil	South America	Cloacal swabs	Wild	48	3	Biochemical tests; Serotyping
Dolejska et al 2009	2009	2006	Czech Republic	Europe	Cloacal swabs	Wild	216	51	Serotyping
Foti et al 2009	2009	2006	Italy	Europe	Cloacal swabs; Feces	Wild	239	2	Biochemical tests; Serotyping
Iverson et al 2009	2009	1982-1986	Australia	Oceania	Cloacal swabs	Wild	2450	37	Biochemical tests
Ortiz-Catedral et al 2009	2009	2005-2009	New Zealand	Oceania	Cloacal swabs	Wild	101	0	Biochemical identification kits (MicrobatTM MB12A); Serotyping
Allgayer et al 2008	2008	NR	Brazil	South America	Cloacal swabs	Captivity	280	37	PCR
Bogomolni et al 2008	2008	2005-2007	USA	North America	Feces	Wild	192	1	PCR
Gionechetti et al 2008	2008	2000-2001	Italy	Europe	Cloacal swabs	Wild	92	17	Biochemical tests
Haemig et al 2008	2008	2002-2006	Sweden	Europe	Feces	Wild	500	0	Biochemical tests; Serotyping
Hughes et al 2008	2008	2004-2007	UK	Europe	Feces	Wild	2100	32	Biochemical tests; Serotyping
Jang et al 2008	2008	2006	South Korea	Asia	Cloacal swabs	Zoo	15	1	Biochemical tests; Serotyping
Kinzelman et al 2008	2008	2004	USA	North America	Feces	Wild	950	5	Biochemical tests
Skov et al 2008	2008	2001-2002	Denmark	Europe	Cloacal swabs	Wild	2567	20	Serotyping
Stoddard et al 2008	2008	2005-2006	USA	North America	Feces	Wild	87	8	Biochemical tests
Ganapathy et al 2007	2007	2001	Malaysia	Asia	Cloacal swabs	Wild	40	0	Biochemical tests
Jijon et al 2007	2007	2004	USA	North America	Feces	Rehabilitation center	46	2	Biochemical tests; Serotyping
Kobayashi et al 2007	2007	2003-2006	Japan	Asia	Cloacal swabs; Internal organs	Wild	491	34	PCR; Serotyping
Literak et al 2007	2007	2005-2006	Czech Republic	Europe	Feces	Wild	363	9	Biochemical tests (API 10S system); Serotyping; Phage typing
Palmgren et al 2006	2006	1998-2000	Sweden	Europe	Feces	Wild	1047	28	Biochemical tests; Serotyping
Pedersen et al 2006	2006	2003	USA	North America	Cloacal swabs	Wild	277	9	Biochemical tests
Dobbin et al 2005	2005	2001-2003	Canada	North America	Cloacal swabs	Wild	329	18	Biochemical tests; Serotyping
Lillehaug et al 2005	2005	2003	Norway	Europe	Cloacal swabs; Feces	Wild	319	0	Biochemical tests
Pennycott et al 2005	2005	2001-2003	Scotland	Europe	Feces	Wild	189	49	Biochemical tests; Serotyping
Steele et al 2005	2005	2001-2003	USA	North America	Cloacal swabs	Rehabilitation center	89	1	Biochemical tests; Serotyping
Tanaka et al 2005	2005	2003-2004	Japan	Asia	Feces	Wild	436	17	Serotyping
Dovc et al 2004	2004	2000	Slovenia	Europe	Cloacal swabs	Wild	139	8	Biochemical tests
Fallacara et al 2004	2004	1998-1999	USA	North America	Feces	Zoo	450	8	Biochemical tests
Padilla et 2004	2004	2002	Ecuador	South America	Cloacal swabs	Wild	120	0	PCR
Palmgren et al 2004	2004	2000	Sweden	Europe	Cloacal swabs	Wild	69	2	Biochemical tests; Serotyping
Vlahovic et al 2004	2004	2000-2003	Croatia	Europe	Cloacal swabs	Rehabilitation center	107	8	Biochemical tests; Serotyping
Hatanaka et al 2003	2003	2001-2002	Sweden	Europe	Cloacal swabs	Wild	2377	1	Biochemical tests
Hofle et al 2003	2003	1996-2001	Spain	Europe	Internal organs	Rehabilitation center	42	2	Biochemical tests; Serotyping
Reche et al 2003	2003	NR	Spain	Europe	Cloacal swabs	Wild; Captivity	595	34	Biochemical tests; Serotyping
Refsum et al 2003	2003	1998-2000	Norway	Europe	Cloacal swabs; Internal organs	Wild	2169	163	Biochemical tests; Serotyping
Vucemilo et al 2004	2003	1998-1999	Croatia	Europe	Cloacal swabs; Feces	Wild	175	17	Biochemical tests; Serotyping
Wahlstrom et al 2003	2003	1998-1999	Sweden	Europe	Feces	Wild	216	4	Biochemical tests; Serotyping
Kirk et al 2002	2002	1998-2000	USA	North America	Internal organs	Wild	892	22	Biochemical tests; Serotyping
Pennycott et al 2002	2002	2000-2001	Scotland	Europe	Feces	Wild	240	73	Biochemical tests; Serotyping
Smith et al 2002	2002	1999-2000	USA	North America	Cloacal swabs	Rehabilitation center	108	4	Biochemical tests; Serotyping
Fallacara et al 2002	2001	1998-1999	USA	North America	Feces	Wild	449	1	Biochemical tests
Maeda et al 2002	2001	1995-1997	Japan	Asia	Feces	Wild	420	29	Biochemical tests; Serotyping
Craven et al 2000	2000	1997-1999	Georgia	Europe	Cloacal swabs; Feces; Intestinal content	Wild	124	13	Biochemical tests; Serotyping
Gopee et al 2000	2000	1997-1998	Trinidad	South America	Feces	Zoo	435	12	Biochemical tests; Serotyping
Palmgren et al 2000	2000	1996-1998	Georgia	Europe	Cloacal swabs	Wild	420	3	Biochemical tests; Serotyping
Abbreviations: NR = Not reported, USA = United States of America, UK = United Kingdom, PCR = Polymerase Chain Reaction, API = Analytical Profile Index, MALDI-TOF-MS = Matrix-Assisted Laser Desorption/Ionization Time-of-Flight Mass Spectrometry
