# Supplementary material for: Wild birds as environmental reservoirs of antimicrobial-resistant Salmonella: a global systematic review and meta-analysis
Source: Front Microbiol. 2026 Apr 24;17:1787396. doi: 10.3389/fmicb.2026.1787396 (PMC13152869; doi:10.3389/fmicb.2026.1787396)
Supplement: Supplementary File S3 — Characteristics of studies included in the meta-analysis of the prevalence of antimicrobial-resistant Salmonella spp. in wild bird populations. [file Table_3.XLSX]

## Sheet: Sheet1
Characteristics of studies included in the meta-analysis of the prevalence of antimicrobial-resistant Salmonella spp. in wild birds.
Author	Publication year	Sampling period	Country	Sample type	Sample Source	Number of isolates tested	Antibiotic class tested	Method of susceptibility testing	Breakpoint interpretation standards
Teixeira Campos et al 2025	2025	2021-2022	Brazil	Cloacal swabs	Wild	27	CEP; PEN; PHE; PM; TET	Broth microdilution	CLSI
Wiederkehr et al 2024	2024	2022	Chile	Feces	Wild	21	AG; CAR; CEP; DP; FLU; GC; MAC; PEN; PHE; PM; SUL; TET; Q	Broth microdilution	EUCAST
Mousavinezhad et al 2024	2024	2018-2019	Iran	Cloacal swabs	Wild	6	AG; CAR; CEP; DP; FLU; PEN; PHE; TET; Q	Disk diffusion	CLSI
Dos Santos et al 2024	2024	2016-2017	Brazil	Cloacal swabs	Wild	1	AG; CAR; CEP; DP; FLU; PBI; PHE; SXT	Disk diffusion	CLSI
Corradini et al 2024	2024	2021	Italy	Feces	Rescue center	7	CEP; DP; FLU; PEN; PHE; SUL; TET; Q	Broth microdilution	EUCAST
Begum et al 2024	2024	2022	Bangladesh	Cloacal swabs; Feces	Wild; Zoo	81	AG; CEP; FLU; MAC; PBI; PEN; PM; SXT; TET	Disk diffusion	CLSI
Saeed et al 2023	2023	NR	Pakistan	Feces	Wild	62	AG; CAR; CEP; FLU; MAC; PBI; PEN; PM; TET	Disk diffusion	CLSI
Card et al 2023	2023	2018-2020	Bangladesh	Cloacal swabs	Wild	61	AG; CAR; CEP; DP; FLU; GC; MAC; PEN; PHE; PM; TET; Q	Broth microdilution	EUCAST
Batista et al 2023	2023	2020-2021	Portugal	Feces	Wild	3	AG; CAR; CEP; DP; FLU; GC; MAC; PBI; PEN; PHE; SUL; TET; Q	Disk diffusion	EUCAST
Smith et al 2022	2022	2016-2019	Australia	Cloacal swabs	Wild	20	AG; CAR; CEP; FLU; PEN; PHE; SXT; TET; Q	Disk diffusion	CLSI
Sahan Yapicier et al 2022	2022	NR	Turkey	Feces	Rehabilitation center	2	AG; CEP; FLU; LIN; MAC; PEN; PHE; SXT; TET; Q	Disk diffusion	CLSI
Russo et al 2022	2022	2019	Italy	Cloacal swabs	Wild	2	AG; CAR; CEP; FLU; MAC; PBI; PEN; PHE; SXT; TET	Disk diffusion	CLSI
Espunyes et al 2022	2022	2019-2020	Spain	Cloacal swabs	Wild	19	AG; DP; FLU; PEN; PHE; TET; Q	Broth microdilution	EUCAST
Vogler et al 2021	2021	2018-2019	Switzerland	Feces	Rehabilitation center	7	AG; CEP; FLU; MAC; NIT; PBI; PEN; PHE; PHO; SXT; TET; Q	Disk diffusion	CLSI
Saiful Islam et al 2021	2021	2019-2020	Bangladesh	Feces	Wild	14	AG; CAR; CEP; FLU; GLY; MAC; PEN; PHE; TET	Disk diffusion	CLSI
Russo et al 2021	2021	2016-2019	Italy	Cloacal swabs	Rescue center	3	AG; CEP; FLU; PBI; PM; PEN; PHE; SXT; TET; Q	Disk diffusion	CLSI
Tela et al 2021	2021	2014-2019	Italy	Internal organs	Wild	10	AG; CEP; FLU; PEN; PHE; PM; SXT; TET; Q	Disk diffusion	CLSI
Elsohaby et al 2021	2021	2016	Saudi Arabia	Cloacal swabs	Wild	5	AG; CAR; CEP; FLU; PBI; PEN; PHE; SXT; TET	Disk diffusion	CLSI
Cardoso et al 2021	2021	2015-2016	Brazil	Cloacal swabs	Wild	10	AG; CAR; FLU; Q	Disk diffusion	CLSI
Wei et al 2020	2020	2012-2017	South Korea	Cloacal swabs	Wild	36	AG; CAR; CEP; FLU; PBI; PEN; PHE; PM; SUL; SXT; TET; Q	Broth microdilution	CLSI
Tardone et al 2020	2020	2015-2016	Chile	Feces	Rehabilitation center	12	AG; CEP; FLU; PEN; PHE; SXT; TET	Disk diffusion	CLSI
Suarez-Perez et al 2020	2020	2015-2017	Spain	Cloacal swabs	Wild	9	AG; CAR; CEP; FLU; NIT; PBI; PEN; PHE; PM; SXT; TET	Disk diffusion	CLSI
Smith et al 2020	2020	2017-2018	Australia	Cloacal swabs	Wild	17	AG; CAR; CEP; FLU; PBI; PEN; PHE; PM; SXT; TET; Q	Disk diffusion	CLSI
Sharif et al 2020	2020	2018-2019	Pakistan	Oral, intestines, blood	Wild	29	AG; CAR; CEP; FLU; GLY; MAC; MON; PEN	Disk diffusion	EUCAST
Martin-Maldonado et al 2020	2020	2018-2019	Spain	Cloacal swabs	Rescue center	37	AG; CAR; CEP; DP; FLU; GC; MAC; PEN; PHE; PM; SUL; TET; Q	Broth microdilution	EUCAST
Dos Santos et al 2020	2020	2016-2017	Brazil	Cloacal swabs	Wild	1	AG; CAR; CEP; DP; FLU; PBI; PHE; SXT	Disk diffusion	CLSI
Vogt et al 2019	2019	2013-2015	Canada	Cloacal swabs; Feces	Diagnostic center; Wild	2	AG; CEP; FLU; PBI; PEN; SUL; SXT; TET	Broth microdilution	CIPARS
Martin-Maldonado et al 2019	2019	2015-2016	Spain	Cloacal swabs	Wild	19	AG; CEP; DP; FLU; GC; MAC; PEN; PHE; PM; SXT; Q	Disk diffusion	EUCAST
Fuentes-Castillo et al 2019	2019	2018	Chile	Cloacal swabs	Rehabilitation center	1	AG; CEP; PEN; PHE; TET; Q	Disk diffusion	CLSI
Aung et al 2019	2019	2010-2015	Singapore	Feces; Carcass	Wild	15	AG; CEP; FLU; PBI; PEN; PHE; SXT; TET; Q	Disk diffusion	CLSI
Rodriguez et al 2018	2018	2014-2016	Argentina	Cloacal swabs	Wild	19	AG; CEP; FLU; MAC; PEN; PHE; PHO; PM; SXT; TET	Disk diffusion	CLSI
Najdenski et al 2018	2018	2011-2013	Bulgaria	Feces	Wild	14	AC; LIN; PEN, PP	Disk diffusion	CLSI
De Oliveira et al 2018	2018	2014-2015	Brazil	Cloacal swabs	Wild	11	AG; CAR; CEP; FLU; PEN; PHE; PHO; SXT; TET; Q	Disk diffusion	CLSI
Migura-Garcia et al 2017	2017	2005	Spain	Cloacal swabs	Wild	39	AG; LIN; NIT; PEN; PHE; SXT; TET; Q	Disk diffusion	CLSI
Krawiec et al 2017	2017	2011-2014	Poland	Internal organs	Wild	36	AG; CEP; DP; FLU; PEN; PHE; PM; SUL; TET; Q	Broth microdilution	CLSI
Grigar et al 2017	2017	2016	USA	Cloacal swabs	Wild	2	AG; CEP; FLU; MAC; PBI; PEN; PHE; SUL; SXT; TET; Q	Broth microdilution	CLSI
Rubini et al 2016	2016	NR	Italy	Internal organs	Wild	9	AG; CEP; FLU; PBI; PEN; PHE; PM; SXT; TET; Q	Disk diffusion	EUCAST
Matias et al 2016	2016	2011-2012	Brazil	Cloacal swabs	Rehabilitation center	3	AG; CEP; FLU; NIT; PEN; PHE; SXT; TET; Q	Broth microdilution	CLSI
Mather et al 2016	2016	2001-2006	UK	Internal organs	Wild	11	AG; CAR; CEP; DP; FLU; GC; MON; PBI; PEN; TET	Vitek 2 compact	NR
Jurado-Tarifa et al 2016	2016	2011-2014	Spain	Cloacal swabs; Feces	Wild; Rehabilitation center	15	AG; FLU; MAC; TET	Agar dilution	EUCAST
Grigar et al 2016	2016	2015	USA	Cloacal swabs	Wild	2	AG; CEP; FLU; MAC; PBI; PEN; PHE; SUL; SXT; TET; Q	Broth microdilution	CLSI
Dolejska et al 2016	2016	2012	Australia	Cloacal swabs	Wild	66	AG; CEP; PBI; PEN; SXT; TET	Disk diffusion	CLSI
Camacho et al 2016	2016	NR	Spain	Cloacal swabs	Wild; Rehabilitation center	8	AG; CEP; FLU	Disk diffusion	NR
Molina-Lopez et al 2015	2015	2013-2014	Spain	Cloacal swabs	Rehabilitation center	8	AG; CEP; FLU; PBI; PEN; PHE; PM; SXT; TET; Q	Disk diffusion	CLSI
Lopes et al 2015	2015	NR	Brazil	Cloacal swabs	Rehabilitation center	1	AG; CEP; FLU; MAC; PEN; PM; SXT; TET; Q	Disk diffusion	CLSI
Janecko et al 2015	2015	2010-2013	USA	Feces	Wild	39	AG; CEP; FLU; PBI; PEN; PHE; SXT; TET; Q	Disk diffusion	CLSI
Dougnac et al 2015	2015	2012-2013	Chile	Cloacal swabs	Wild	8	AG; CEP; FLU; PBI; PEN; SXT; TET	Disk diffusion	CLSI
Sulzner et al 2014	2014	NR	USA	Cloacal swabs	Wild	11	AG; CEP; FLU; PEN; PHE; SXT; TET	Broth microdilution	NR
Osman et al 2013	2013	2010-2011	Egypt	Cloacal swabs	Wild	6	AG; DP; FLU; LIN; PEN; PHE; PM; SXT; TET; Q	Disk diffusion	CLSI
Fresno et al 2013	2013	2011-2012	Chile	Feces	Wild	46	AG; CEP; FLU; PBI; PEN; SXT; TET	Disk diffusion	CLSI
Andres et al 2013	2013	2009-2011	spain	Feces	Wild	15	AG; CEP; DP; FLU; PEN; PHE; SUL; TET; Q	Disk diffusion	CLSI
Molina-Lopez et al 2011	2011	2008-2009	Spain	Feces	Rehabilitation center	12	AG; CEP; FLU; LA; MAC; PBI; PEN; PHE; PM; SXT; TET; Q	Disk diffusion	CLSI
Mirzaie et al 2010	2010	2006	Iran	Internal organs	Wild	18	AG, FLU; LA; PEN; PHE; SXT; TET	Disk diffusion	CLSI
Marietto-Goncalves et al 2010	2010	NR	Brazil	Cloacal swabs	Rehabilitation center	3	AG; CEP; DP; FLU; GLY; LIN; MAC; PEN; PHE; SXT; TET; Q	Disk diffusion	NR
Marietto-Goncalves et al 2010	2010	2006-2007	Brazil	Cloacal swabs	Rehabilitation center	1	AG; CEP; DP; FLU; TET	Disk diffusion	NR
Kitadai et al 2010	2010	2002-2008	Japan	Feces	Wild	92	AG; CEP; FLU; PEN; PHE; PHO; PM; TET; Q	Broth microdilution	JSC
Dolejska et al 2009	2009	2006	Czech Republic	Cloacal swabs	Wild	51	AG; CEP; FLU; PBI; PEN; PHE; SXT; TET; Q	Disk diffusion	CLSI
Stoddard et al 2008	2008	2005-2006	USA	Feces	Wild	9	AG; CEP; FLU; PBI; PEN; PHE; SXT; TET	Broth microdilution	CLSI
Hughes et al 2008	2008	2004-2007	UK	Feces	Wild	32	AG; CEP; FLU; PBI; PEN; PHE; SXT; TET; Q	Disk diffusion	BSAC
Gionechetti et al 2008	2008	2000-2001	Italy	Cloacal swabs	Wild	17	AG; FLU; PEN; PHE; SXT; TET; Q	Disk diffusion	CLSI
Literak et al 2007	2007	2005-2006	Czech Republic	Feces	Wild	9	AG; CEP; FLU; PBI; PEN; PHE; SXT; TET; Q	Disk diffusion	CLSI
Kobayashi et al 2007	2007	2003-2006	Japan	Cloacal swabs; Internal organs	Wild	34	AG; PEN; PHE; TET; Q	Broth microdilution	DANMAP 2001
Jijon et al 2007	2007	2004	USA	Feces	Rehabilitation center	2	AG; CEP; FLU; PBI; PEN; PHE; SUL; SXT; TET, Q	Broth microdilution	NCCLS
Palmgren et al 2006	2006	1998-2000	Sweden	Feces	Wild	28	AG; DP; FLU; PEN; PHE; SUL; Q	Disk diffusion	RAF-M
Steele et al 2005	2005	2001-2003	USA	Cloacal swabs	Rehabilitation center	1	AG; CEP; FLU; PEN; PHE; SUL; TET	Vitek 2 compact	NCCLS
Dobbin et al 2005	2005	2001-2003	Canada	Cloacal swabs	Wild	19	AG; CEP; FLU; PEN; PHE; SXT; TET; Q	Disk diffusion	NCCLS
Fallacara et al 2004	2004	1998-1999	USA	Feces	Zoo	8	AG; CAR; CEP; DP; FLU; GLY; LIN; MAC; PBI; PEN; PHE; PP; SXT; TET	Disk diffusion	NCCLS
Reche et al 2003	2003	1995-1999	Spain	Feces	Veterinary hospital	16	AG; CEP; FLU; PBI; PEN; PHE; SXT; TET; Q	Disk diffusion	NCCLS
Smith et al 2002	2002	1999-2000	USA	Cloacal swabs	Rehabilitation center	4	AG; CEP; FLU; PBI; PEN; PHE; SXT; TET	Disk diffusion	NCCLS
Fallacara et al 2001	2001	1998-1999	USA	Feces	Wild	1	AG; CAR; CEP; DP; FLU; GLY; LIN; MAC; PBI; PEN; PP; SXT; TET	Disk diffusion	NCCLS
Palmgren et al 2000	2000	1996-1998	Georgia	Cloacal swabs	Wild	3	AG; DP; FLU; PEN; PHE; SUL	Disk diffusion	RAF-M
Gopee et al 2000	2000	1997-1998	Trinidad	Feces	Zoo	12	AG; CEP; PEN; PHE; SXT; TET; Q	Disk diffusion	NR
Abbreviations: NR = Not reported, UK = United Kingdom, USA = United States of America, DANMAP = Danish Integrated Antimicrobial Resistance Monitoring and Research Programme, AC = Aminocoumarins, AG = Aminoglycosides, CAR = Carbapenems, CEP = Cephalosporins, DP = Diaminopyrimidines, FLU = Fluoroquinolones, SXT = Trimethoprim-Sulfamethoxazole, GLY = Glycopeptides, GC = Glycylcyclines, LIN = Lincosa…
