# Supplementary material for: Wild birds as environmental reservoirs of antimicrobial-resistant Salmonella: a global systematic review and meta-analysis
Source: Front Microbiol. 2026 Apr 24;17:1787396. doi: 10.3389/fmicb.2026.1787396 (PMC13152869; doi:10.3389/fmicb.2026.1787396)
Supplement: Supplementary File S4 — Sensitivity analysis of the prevalence of Salmonella in wild bird populations. the prevalence estimates (right) and their corresponding 95% confidence intervals were computed by leaving out each study (left). [file Table_4.xlsx]

## Sheet: Sheet1
Detailed subgroup analysis results for AMR Salmonella serovar prevalence, including 95% confidence intervals by continent, AST method, and sample source.
A. Continent
Continent		Aminoglycosides	Carbapenems	Cephalosporins	Diaminopyrimidines	Fluoroquinolones	Folate pathway inhibitors	Macrolides	Penicillins	Penicillins with b-lactamase inhibitors	Phenicols	Polymyxins	Quinolones	Sulfonamides	Tetracyclines	Glycopeptides	Glycyclines	Lincosamides	Lincosamides-Aminocyclitols	Phosphonics	Polypeptides	Monobactams
South America		11.97% (1.82-26.56)	0.00% (0.00-15.59)	10.87% (2.58-22.17)	28.15% (3.40-60.39)	4.95% (0.00-15.65)	0.00% (0.00-4.01)	74.30% (10.46-100)	11.74% (0.01-33.40)	0.00% (0.00-4.35)	2.63% (0.00-13.15)	3.44% (0.00-24.35)	34.69% (8.89-64.78)	61.90% (39.96-81.74)	23.32% (2.39-52.22)	No subgroups	No subgroups	No subgroups	No subgroups	No subgroups	No subgroups	No subgroups
Asia		12.92% (4.79-23.49)	8.16% (0.38-21.50)	4.02% (0.14-10.93)	10.68% (0.76-26.66)	4.77% (0.75-10.91)	6.28% (0.00-20.34)	41.78% (6.22-83.08)	21.45% (7.33-39.51)	8.79% (3.60-15.46)	4.95% (0.24-13.05)	2.97% (0.00-12.01)	1.83% (0.00-12.99)	0.00% (0.00-4.72)	21.47% (3.98-45.96)	No subgroups	No subgroups	No subgroups	No subgroups	No subgroups	No subgroups	No subgroups
Europe		7.14% (2.18-13.76)	0.00% (0.00-9.59)	0.42% (0.00-3.55)	1.20% (0.00-5.82)	0.54% (0.00-3.97)	4.04% (0.01-12.15)	3.69% (0.00-36.38)	18.57% (8.46-30.69)	0.00% (0.00-1.33)	1.01% (0.00-4.80)	8.36% (0.64-20.76)	9.51% (2.15-19.81)	25.94% (0.00-73.34)	16.81% (3.90-34.14)	No subgroups	No subgroups	No subgroups	No subgroups	No subgroups	No subgroups	No subgroups
Oceania		0.80% (0.00-14.52)	0.00% (0.00-19.87)	0.18% (0.00-7.11)	_	0.00% (0.00-13.32)	0.24% (0.00-10.83)	_	0.52% (0.00-19.29)	2.37% (0.00-9.59)	0.00% (0.00-11.67)	0.00% (0.00-9.88)	0.00% (0.00-21.26)	_	0.22% (0.00-30.50)	No subgroups	No subgroups	No subgroups	No subgroups	No subgroups	No subgroups	No subgroups
North America		0.00% (0.00-2.85)	0.00% 0.00-40.53)	2.02% (0.00-11.37)	32.18% (0.00-79.98)	0.00% (0.00-1.07)	0.00% (0.00-6.25)	55.36% (0.00-100)	11.61% (0.02-33.16)	0.00% (0.00-0.18)	0.00% (0.00-4.76)	_	1.45% (0.00-27.38)	0.00% (0.00-66.03)	7.85% (0.00-38.16)	No subgroups	No subgroups	No subgroups	No subgroups	No subgroups	No subgroups	No subgroups
Africa		38.17% (2.36-82.42)	_	_	33.33% (1.30-76.36)	5.49% (0.00-39.62)	50% (10.25-89.75)	_	33.33% (0.00-88.57)	_	50% (10.25-89.75)	33.33% (1.30-76.36)	83.33% (41.40-100)	_	50% (10.25-89.75)	No subgroups	No subgroups	No subgroups	No subgroups	No subgroups	No subgroups	No subgroups
Test for subgroup difference		p=0.03	p=0.76	p < 0.01	p < 0.01	p=0.06	p=0.29	p=0.16	p=0.46	p=0.0.5	p = 0.14	p=0.35	p < 0.01	p=0.69	p=0.64	No subgroups	No subgroups	No subgroups	No subgroups	No subgroups	No subgroups	No subgroups
B. AST method
Tesing method		Aminoglycosides	Carbapenems	Cephalosporins	Diaminopyrimidines	Fluoroquinolones	Folate pathway inhibitors	Macrolides	Penicillins	Penicillins with b-lactamase inhibitors	Phenicols	Polymyxins	Quinolones	Sulfonamides	Tetracyclines	Glycopeptides	Glycyclines	Lincosamides	Lincosamides-Aminocyclitols	Phosphonics	Polypeptides	Monobactams
Dilution method		0.35% (0.00-6.61)	0.00% (0.00-7.63)	0.60% (0.00-5.29)	14.28% (3.82-28.80)	7.92% (1.51-17.10)	0.00% (0.00-5.94)	6.06% (0.00-41.87)	9.19% (0.34-24.04)	0.00% (0.00-1.67)	2.91% (0.00-9.07)	6.99% (0.69-17.60)	9.44% (0.23-25.25)	25.09% (0.00-70.18)	17.54% (2.69-38.43)	No subgroups	No subgroups	No subgroups	No subgroups	No subgroup	No subgroup	No subgroups
Disk diffusion		7.45% (3.33-12.55)	2.08% (0.00-10.96)	2.31% (0.20-5.94)	0.33% (0.00-10.91)	0.00% (0.00-1.22)	1.44% (0.00-5.67)	41.93% (15.65-70.22)	18.67% (10.65-27.85)	0.00% (0.00-0.87)	0.71% (0.00-3.80)	3.56% (0.00-13.19)	7.99% (1.39-17.58)	2.04% (0.00-56.97)	15.74% (5.59-28.49)	No subgroups	No subgroups	No subgroups	No subgroups	No subgroup	No subgroup	No subgroups
Vitek 2 system		0.00% (0.00-15.15)	0.00% (0.00-20.45)	0.00% (0.00-5.06)	0.00% (0.00-15.07)	0.00% (0.00-21.57)	_	_	0.00% (0.00-35.05)	0.00% (0.00-11.52)	0.00% (0.00-100)	_	_	0.00% (0.00-100)	0.00% (0.00-100)	No subgroups	No subgroups	No subgroups	No subgroups	No subgroup	No subgroup	No subgroups
Test for subgroup difference		p=0.06	p=0.16	p=0.37	p=0.48	p=0.08	p=0.43	p=0.09	p=0.34	p=0.50	p=0.85	p=0.88	p=0.79	p=0.69	p=0.99	No subgroups	No subgroups	No subgroups	No subgroups	No subgroup	No subgroup	No subgroups
C. Sample source
Sample source		Aminoglycosides	Carbapenems	Cephalosporins	Diaminopyrimidines	Fluoroquinolones	Folate pathway inhibitors	Macrolides	Penicillins	Penicillins with b-lactamase inhibitors	Phenicols	Polymyxins	Quinolones	Sulfonamides	Tetracyclines	Glycopeptides	Glycyclines	Lincosamides	Lincosamides-Aminocyclitols	Phosphonics	Polypeptides	Monobactams
Wild		5.03% (1.40-10.02)	0.62% (0.00-7.15)	0.01% (0.00-1.02)	3.65% (0.00-13.57)	0.46% (0.00-2.81)	0.00% (0.00-0.97)	23.05% (0.27-58.57)	13.18% (6.56-21.12)	0.00% (0.00-0.00)	1.44% (0.00-4.61)	4.34% (0.22-11.45)	7.95% (2.01-16.21)	14.63% (0.00-57.34)	11.30% (4.54-19.84)	No subgroups	No subgroups	No subgroups	No subgroups	No subgroups	No subgroups	No subgroups
Rescue and Rehabilitation center		6.65% (0.17-18.24)	0.00% (0.00-4.60)	3.76% (0.00-12.54)	0.01% (0.00-18.93)	3.51% (0.00-12.92)	9.10% (0.35-23.77)	12.83% (0.00-67.31)	20.81% (4.49-42.03)	6.69% (0.00-22.48)	1.20% (0.00-10.54)	9.33% (0.00-34.06)	18.86% (1.44-44.30)	20.18% (0.00-93.55)	18.57% (2.94-39.94)	No subgroups	No subgroups	No subgroups	No subgroups	No subgroups	No subgroups	No subgroups
Captivity		10.14% (0.15-27.93)	0.00% (0.00-20.44)	81.55% (58.21-97.66)	25% (0.78-61.53)	0.00% (0.00-20.44)	0.00% (0.00-12.75)	100% (79.56-100)	33.08% (1.75-75.25)	0.00% (0.00-7.66)	3.20% (0.00-27.48)	_	8.33% (0.00-32.39)	_	68.26% (19.45-100)	No subgroups	No subgroups	No subgroups	No subgroups	No subgroups	No subgroups	No subgroups
Mixed samples		3.58% (0.00-32.67)	_	11.52% (0.08-31.81)	_	0.00% (0.00-3.33)	32.41% (10.03-58.64)	66.37% (3.92-100)	37% (0.00-92.57)	7.54% (0.00-24.97)	_	17.28% (9.74-26.37)	_	0.00% (0.00-69.73)	72.85% (28.73-100)	No subgroups	No subgroups	No subgroups	No subgroups	No subgroups	No subgroups	No subgroups
Research center		_	_	10% (0.00-39.49)	_	10% (0.00-38.09)	20% (0.54-51.32)	_	_	_	0.00% (0.00-16.52)	0.00% (0.00-16.52)	0.00% (0.00-16.52)	_	_	No subgroups	No subgroups	No subgroups	No subgroups	No subgroups	No subgroups	No subgroups
Test for subgroup difference		p=0.66	p=0.02	p < 0.01	p=0.61	p=0.10	p < 0.01	p=0.31	p=0.31	p=0.06	p=0.82	p=0.46	p=0.35	p=0.93	p < 0.01	No subgroups	No subgroups	No subgroups	No subgroups	No subgroups	No subgroups	No subgroups
NB: No subgroup analysis was performed for glycopeptides, glycylcyclines, lincosamides, lincosamides-aminocyclitols, monobactams, phosphonics, polymyxins, and polypeptides due to an insufficient number of studies (i.e. n < 10)
